# Supplementary material for: A Global Survey of Ethnic Indian Women Living with Polycystic Ovary Syndrome: Co-Morbidities, Concerns, Diagnosis Experiences, Quality of Life, and Use of Treatment Methods
Source: Int J Environ Res Public Health. 2022 Nov 28;19(23):15850. doi: 10.3390/ijerph192315850 (PMC9740300; doi:10.3390/ijerph192315850)
Supplement: Supplementary file 1 [file ijerph-19-15850-s001.zip]

Archive with 1 entries (1 files):
- ijerph-1943089-supplementary.pdf
